# Supplementary material for: Evaluating diagnostic accuracy and agreement of TI-RADS scoring in thyroid nodules: A comparative analysis between sonographers and radiologists
Source: PLoS One. 2024 Oct 11;19(10):e0312121. doi: 10.1371/journal.pone.0312121 (PMC11469501; doi:10.1371/journal.pone.0312121)
Supplement: S1 Dataset — (XLSX) [file pone.0312121.s002.xlsx]

## Sheet: Full no missing
ID	Age	Gender	FNA - diagnosis	FNA - Bethesda score	Nodule size (cm)	Sonogapher TIRADS	TIRADS numeric	Composition	Echogenicity	Shape score	Margin	foci	TIRADS score (radiologist)	Radiologist TIRADS	Composition score (Radiologist)	Echogenicity score (Radiologist)	Shape score (Radiologist)	Margin score (Radiologist)	Echogenic foci score (Radiologist)
1	59 yrs	Female	scaaered huthle cell and follicular cell with colloid	III. Atypia of Undetermined Significance or Follicular Lesion of Undetermined Significance		TR3	3	2	1	0	0	0	TR3	3	2	1	0	0	0
2	64 yrs	Female	follicular cell atypia	III. Atypia of Undetermined Significance or Follicular Lesion of Undetermined Significance		TR3	3	2	1	0	0	0	TR3	3	2	1	0	0	0
3	29 yrs	Female	BENIGN FOLLICULAR NODULE WITH HURTHLE CELL CHANGES	II. Benign		TR3	3	2	1	0	0	0	TR3	3	2	1	0	0	0
4	56 yrs	Female	follicular cell with no colloid	I. Nondiagnostic or Unsatisfactory		TR3	3	2	1	0	0	0	TR3	3	1	1	0	0	1
5	60 yrs	Female	scatterd follicular cell , hurthle cells and macrophages with scant colloid	III. Atypia of Undetermined Significance or Follicular Lesion of Undetermined Significance		TR3	3	2	1	0	0	0	TR3	3	2	1	0	0	0
6	41 yrs	Female	Predominance of microfollicles is seen in a sparsely cellular aspirate with scant colloid.	III. Atypia of Undetermined Significance or Follicular Lesion of Undetermined Significance		TR3	3	2	1	0	0	0	TR3	3	2	1	0	0	0
7	48 yrs	Female	Benign follicular nodule	II. Benign		TR3	3	2	1	0	0	0	TR3	3	2	1	0	0	0
8	36 yrs	Female	Follicular and hurtle cells seen in a background of colloid and macrophages	II. Benign		TR3	3	2	1	0	0	0	TR3	3	2	1	0	0	0
9	39 yrs	Female	Scattered follicular cells seen in a background of abundant colloid and macrophages	II. Benign		TR3	3	1	1	0	0	0	TR3	3	2	1	0	0	0
10	71 yrs	Female	Hypocellular smears ,with scanty colloid and a few scattered follicular epithelial cells ,some of which with metaplasia , and nuclear atypia . One focus of follicular cells with intranuclear inclusion .	III. Atypia of Undetermined Significance or Follicular Lesion of Undetermined Significance		TR3	3	2	1	0	0	0	TR3	3	2	1	0	0	0
11	54 yrs	Female	Rare follicular cells and scattered hurtle cells seen in a background of abundant colloid and macrophages	II. Benign		TR3	3	2	1	0	0	0	TR3	3	2	1	0	0	0
12	40 yrs	Female	Scattered follicular cells, Hurthle cells with abundant colloid	II. Benign		TR5	5	2	2	0	0	3	TR3	3	1	1	0	0	1
13	49 yrs	Female	microfollicular structures and Polymorphic lymphocytes and scattered Hurthle cells present	III. Atypia of Undetermined Significance or Follicular Lesion of Undetermined Significance		TR3	3	2	1	0	0	0	TR3	3	1	1	0	0	1
14	70 yrs	Female	Rare follicular cells writhen a clotting artifact seen	I. Nondiagnostic or Unsatisfactory		TR3	3	2	1	0	0	0	TR3	3	2	1	0	0	0
15	32 yrs	Female	Few scattered follicular and hurtle cells seen in a background of macrophages and scant colloid	II. Benign		TR3	3	1	2	0	0	0	TR3	3	1	2	0	0	0
16	60 yrs	Female	Benign follicular nodule	II. Benign		TR4	4	1	2	0	0	1	TR3	3	2	1	0	0	0
17	54 yrs	Female	Follicular lesion of undetermined significance; with cytologic and architectural atypia.	III. Atypia of Undetermined Significance or Follicular Lesion of Undetermined Significance		TR3	3	2	1	0	0	0	TR3	3	2	1	0	0	0
18	51 yrs	Female	Scattered follicular cells, hurthle cells and macrophages with abundant colloid	II. Benign		TR3	3	2	1	0	0	0	TR3	3	1	2	0	0	0
19	50 yrs	Female	Scattered follicular cells are seen admixed with colloid	II. Benign		TR3	3	2	1	0	0	0	TR3	3	2	1	0	0	0
20	40 yrs	Female	Scattered hurthle cells with scant colloid	II. Benign		TR3	3	2	1	0	0	0	TR3	3	2	1	0	0	0
21	47 yrs	Female	Sparsely cellular smears show groups of follicular in a background of scant colloid.	II. Benign		TR2	2	1	1	0	0	1	TR3	3	1	1	0	0	1
22	38 yrs	Female	Scattered follicular cells, Hurthle cells, numerous macrophages and multinucleated giant cells with colloid	II. Benign		TR3	3	2	1	0	0	0	TR3	3	2	1	0	0	0
23	40 yrs	Female	Scattered follicular cells are seen admixed with Hurthle cells and numerous macrophages (cystic degeneration).	II. Benign		TR3	3	2	1	0	0	0	TR3	3	2	1	0	0	0
24	47 yrs	Female	Follicular lesion of undetermined significance; with oncocytic (Hürthle) cells	II. Benign		TR3	3	2	1	0	0	0	TR3	3	2	1	0	0	0
25	68 yrs	Female	Suspicious for a Follicular Neoplasm	IV. Follicular Neoplasm or Suspicious for a Follicular Neoplasm		TR3	3	2	1	0	0	0	TR3	3	2	1	0	0	0
26	34 yrs	Male	follicular cells with hemorrhagic background.	III. Atypia of Undetermined Significance or Follicular Lesion of Undetermined Significance		TR3	3	2	1	0	0	0	TR3	3	2	1	0	0	0
27	54 yrs	Female	Scattered follicular cells	II. Benign		TR2	2	1	1	0	0	0	TR3	3	2	1	0	0	0
28	58 yrs	Female	Scattered follicular cells, Hurthle cells and macrophages with colloid.	III. Atypia of Undetermined Significance or Follicular Lesion of Undetermined Significance		TR3	3	2	1	0	0	0	TR3	3	2	1	0	0	0
29	60 yrs	Female	Benign follicular nodule	II. Benign		TR3	3	2	1	0	0	0	TR3	3	2	1	0	0	0
30	48 yrs	Female	Benign follicular nodule	II. Benign		TR3	3	2	1	0	0	0	TR3	3	2	1	0	0	0
31	43 yrs	Female	Benign follicular nodule with cystic degeneration	II. Benign		TR3	3	2	1	0	0	0	TR3	3	2	1	0	0	0
32	76 yrs	Female	Benign follicular nodule with cystic degeneration	II. Benign		TR1	1	1	0	0	0	0	TR3	3	1	1	0	0	1
33	48 yrs	Female	Predominance of microfollicles is seen in a sparsely cellular aspirate with scant colloid	III. Atypia of Undetermined Significance or Follicular Lesion of Undetermined Significance		TR3	3	1	2	0	0	0	TR3	3	1	2	0	0	0
34	57 yrs	Female	A more prominent than usual population of microfollicles is seen in moderately or markedly cellular aspirate.	III. Atypia of Undetermined Significance or Follicular Lesion of Undetermined Significance		TR3	3	2	1	0	0	0	TR3	3	2	1	0	0	0
35	64 yrs	Female	Benign follicular nodule with cystic degeneration	II. Benign		TR4	4	2	2	0	0	0	TR3	3	2	1	0	0	0
36	65 yrs	Female	Lymphocytic (Hashimoto's) thyroiditis	II. Benign		TR3	3	2	1	0	0	0	TR3	3	2	1	0	0	0
37	58 yrs	Female	Benign follicular nodule	II. Benign		TR2	2	1	1	0	0	0	TR3	3	1	2	0	0	0
38	51 yrs	Female	Follicular lesion of undetermined significance; with architectural atypia.	III. Atypia of Undetermined Significance or Follicular Lesion of Undetermined Significance		TR4	4	2	1	0	2	0	TR3	3	1	1	0	0	0
39	28 yrs	Female	Scattered follicular cells, Hurthle cells and macrophages with colloid	III. Atypia of Undetermined Significance or Follicular Lesion of Undetermined Significance		TR3	3	1	2	0	0	0	TR3	3	1	2	0	0	0
40	56 yrs	Female	Follicular lesion of undetermined significance; with architectural atypia	III. Atypia of Undetermined Significance or Follicular Lesion of Undetermined Significance		TR3	3	2	1	0	0	0	TR3	3	2	1	0	0	0
41	35 yrs	Female	Benign follicular nodule	II. Benign		TR3	3	2	1	0	0	0	TR3	3	2	1	0	0	0
42	65 yrs	Female	Follicular lesion of undetermined significance; with oncocytic (Hürthle) cells	III. Atypia of Undetermined Significance or Follicular Lesion of Undetermined Significance		TR3	3	2	1	0	0	0	TR3	3	2	1	0	0	0
43	50 yrs	Female	Follicular lesion of undetermined significance; with architectural atypia	III. Atypia of Undetermined Significance or Follicular Lesion of Undetermined Significance		TR3	3	2	1	0	0	0	TR3	3	2	1	0	0	0
44	47 yrs	Male	Follicular and hurtle cells seen in a background if colloid	III. Atypia of Undetermined Significance or Follicular Lesion of Undetermined Significance		TR3	3	1	1	0	0	1	TR3	3	1	1	0	0	1
45	31 yrs	Female	Benign follicular nodule	II. Benign		TR5	5	2	2	3	0	0	TR3	3	1	2	0	0	0
46	50 yrs	Male	Benign follicular nodule	II. Benign		TR1	1	0	1	0	0	0	TR3	3	2	1	0	0	0
47	65 yrs	Female	Predominance of Hurtle cells in a sparsely cellular aspirate with scant colloid.	III. Atypia of Undetermined Significance or Follicular Lesion of Undetermined Significance		TR2	2	1	1	0	0	0	TR3	3	1	1	0	0	1
48	38 yrs	Female	Benign follicular nodule with cystic degeneration	II. Benign		TR3	3	1	1	0	0	1	TR3	3	2	1	0	0	0
49	61 yrs	Female	microfollicles is seen in moderately or markedly cellular aspirate	III. Atypia of Undetermined Significance or Follicular Lesion of Undetermined Significance		TR3	3	2	1	0	0	0	TR3	3	2	1	0	0	0
50	42 yrs	Male	Cyst fluid, few benign follicular cells seen and watery colloid is noted	I. Nondiagnostic or Unsatisfactory		TR3	3	1	1	0	0	1	TR3	3	1	1	0	0	1
51	42 yrs	Female	Suspicious for papillary thyroid carcinoma	V. Suspicious for Malignancy	1.4 x 1.1 x 1.0 cm	TR5	5	2	3	0	2	0	TR5	5	2	3	0	0	0
52	51 yrs	Female	Benign follicular nodule	II. Benign	2.06 x 1.63 x 1.29 cm	TR5	5	2	1	3	0	1	TR5	5	2	2	0	0	3
53	43 yrs	Female	Suspicious for papillary thyroid carcinoma	V. Suspicious for Malignancy	1 x 0.8 cm	TR5	5	1	3	0	2	1	TR5	5	1	2	0	2	3
54	42 yrs	Female	Benign follicular nodule with cystic degeneration	II. Benign	2.7x1.4 cm	TR3	3	2	1	0	0	0	TR5	5	2	3	0	2	0
55	67 yrs	Female	Benign follicular nodule with cystic degeneration	II. Benign	1.15 x 1.15 x 0.98 cm	TR4	4	1	2	0	0	3	TR5	5	2	2	0	0	3
56	52 yrs	Female	Non-diagnostic due to insufficient cellularity	I. Nondiagnostic or Unsatisfactory	1.8x0.9x0.9 cm	TR5	5	2	2	3	0	2	TR5	5	2	2	0	2	1
57	82 yrs	Female	Non-diagnostic due to insufficient cellularity	I. Nondiagnostic or Unsatisfactory	0.8 x 0.7 x 1.3 cm	TR4	4	2	2	0	0	1	TR5	5	2	2	0	0	1
58	40 yrs	Female	Benign follicular nodule	II. Benign	2.0 x 1.5 x 1.2 cm	TR4	4	2	2	0	0	1	TR5	5	2	2	0	0	3
59	65 yrs	Female	Non-diagnostic due to insufficient cellularity	I. Nondiagnostic or Unsatisfactory	1.0x0.8	TR4	4	2	2	0	0	1	TR5	5	2	3	0	0	3
60	52 yrs	Female	Benign follicular nodule	II. Benign	0.73 x 1.01 x 0.96 cm	TR5	5	2	2	0	0	3	TR5	5	2	2	0	0	3
61	64 yrs	Female	Benign follicular nodule with cystic degeneration	II. Benign	2.4 x 1.9 cm	TR4	4	2	2	0	0	0	TR5	5	2	1	0	2	3
62	40 yrs	Female	Benign follicular nodule	II. Benign	1.2 x 8 1.3 x 0.9 cm	TR4	4	2	2	0	0	1	TR5	5	2	2	0	0	3
63	64 yrs	Female	Follicular lesion of undetermined significance; with oncocytic (Hürthle) cells	III. Atypia of Undetermined Significance or Follicular Lesion of Undetermined Significance	1.3 x 1.1 x 2.6 cm	TR5	5	2	1	3	0	1	TR5	5	2	2	0	0	3
64	26 yrs	Female	Benign follicular nodule with cystic degeneration	II. Benign	1.0 X 0.6 X 1.7 cm	TR5	5	2	2	0	0	3	TR5	5	2	2	0	0	3
65	30 yrs	Female	Benign follicular nodule	II. Benign	1.3 x 1.0 x 0.7 cm	TR5	5	1	3	0	0	3	TR5	5	2	2	0	0	3
66	63 yrs	Female	Follicular lesion of undetermined significance; with architectural atypia.	III. Atypia of Undetermined Significance or Follicular Lesion of Undetermined Significance	3x 2.7 x 3.5 cm	TR5	5	1	1	3	0	3	TR5	5	2	1	3	0	1
67	55 yrs	Female	Papillary Carcinoma	III. Atypia of Undetermined Significance or Follicular Lesion of Undetermined Significance	0.9x0.6x0.5	TR4	4	1	2	0	0	3	TR5	5	2	2	0	0	3
68	77 yrs	Female	Follicular lesion of undetermined significance; with oncocytic (Hürthle) cells	III. Atypia of Undetermined Significance or Follicular Lesion of Undetermined Significance	1.6 x 1.4 x 2 cm	TR5	5	2	3	3	0	1	TR5	5	2	2	3	0	3
59	55 yrs	Female	Follicular neoplasm, oncocytic type	VI. Malignant	3.1x3.0x2.5	TR5	5	2	3	3	0	0	TR5	5	2	2	3	2	0
70	50 yrs	Female	Benign follicular nodule with cystic degeneration	II. Benign	1.1 x 1.6 x 1.5	TR3	3	1	1	0	0	1	TR5	5	2	2	3	0	1
71	27 yrs	Female	Follicular neoplasm	IV. Follicular Neoplasm or Suspicious for a Follicular Neoplasm	2.6 x 1.4 x 1.6 cm	TR4	4	2	1	0	0	1	TR5	5	2	2	0	0	3
72	55 yrs	Female	Colloid nodule	II. Benign	1.3 x 1.3 x 2.1 cm	TR4	4	2	1	0	0	3	TR5	5	2	2	0	0	3
73	27 yrs	Female	Chronic lymphocytic (Hashimoto) thyroiditis	II. Benign	2.4 x 1 x 1.4 cm	TR3	3	1	1	0	0	1	TR5	5	2	1	3	0	1
74	26 yrs	Female	Non-diagnostic due to insufficient cellularity	I. Nondiagnostic or Unsatisfactory	2 x 1.4 x 1.3 cm	TR3	3	2	1	0	0	0	TR5	5	2	2	3	0	0
75	27 yrs	Female	Benign follicular nodule with cystic degeneration	II. Benign	2.7 x 2.2 cm	TR4	4	2	1	0	0	1	TR5	5	2	1	3	2	3
76	18 yrs	Female	Benign follicular nodule	II. Benign	0.63 x 1.28 x 1.39 cm	TR5	5	2	2	0	0	3	TR5	5	2	2	0	0	3
77	64 yrs	Female	Benign follicular nodule	II. Benign	1.9 cm	TR4	4	2	2	0	0	2	TR5	5	2	2	0	0	2
78	49 yrs	Male	Benign follicular nodule	II. Benign	1.4 x 1.3 x 1.2 cm	TR4	4	2	1	3	0	0	TR5	5	2	1	3	0	0
79	68 yrs	Female		I. Nondiagnostic or Unsatisfactory	3.2 x 1.8 x 1.6 cm	TR5	5	2	2	3	0	1	TR5	5	2	2	0	0	3
80	31 yrs	Female	Papillary thyroid carcinoma	VI. Malignant	1 x 1 x 0.9 cm	TR4	4	2	1	0	0	1	TR5	5	2	2	0	0	3
81	27 yrs	Female	Follicular neoplasm	IV. Follicular Neoplasm or Suspicious for a Follicular Neoplasm	1 x 1.3 x 0.6 cm	TR4	4	2	2	0	0	0	TR5	5	2	2	0	2	0
82	51 yrs	Male	Chronic lymphocytic (Hashimoto) thyroiditis	II. Benign	1.9 x 2 x 1.4cm	TR5	5	2	2	3	0	0	TR5	5	2	1	3	3	0
83	49 yrs	Female	Follicular lesion of undetermined significance; with architectural atypia	III. Atypia of Undetermined Significance or Follicular Lesion of Undetermined Significance	0.7 x 0.8 x 1 cm	TR4	4	2	2	0	0	1	TR5	5	2	3	0	0	1
84	42 yrs	Male	Non-diagnostic due to insufficient cellularity	I. Nondiagnostic or Unsatisfactory	3.3 x 1.6 x 2 cm	TR4	4	2	2	0	0	1	TR5	5	2	2	0	0	3
85	22 yrs	Female	Papillary thyroid carcinoma	VI. Malignant	1.04 x 1.26 x 1.36 cm	TR5	5	2	2	0	2	1	TR5	5	2	2	0	2	1
86	47 yrs	Female	Follicular neoplasm	VI. Malignant	1.04 x 0.54 x 2.30 cm	TR4	4	2	3	0	0	0	TR5	5	2	3	0	2	0
87	51 yrs	Female	Papillary thyroid carcinoma	VI. Malignant	1.9x1.5cm	TR5	5	2	3	3	0	1	TR5	5	2	2	0	2	1
88	68 yrs	Female		I. Nondiagnostic or Unsatisfactory	3.2 x 1.8 x 1.6 cm	TR5	5	2	2	3	0	1	TR5	5	2	2	0	0	3
89	44 yrs	Female	Follicular lesion of undetermined significance; with cytologic and architectural atypia.	III. Atypia of Undetermined Significance or Follicular Lesion of Undetermined Significance	4.0x2.7x2.7cm	TR4	4	2	3	0	0	1	TR5	5	2	2	0	2	1
90	63 yrs	Female	Papillary thyroid carcinoma	VI. Malignant	2.7 x 2.7 x 1.7 cm	TR4	4	2	3	0	0	1	TR5	5	2	2	0	0	3
91	59 yrs	Female	Benign follicular nodule	II. Benign	1 x 1 x 2.1 cm	TR4	4	2	2	0	0	1	TR5	5	2	2	0	0	3
92	45 yrs	Female	Follicular lesion of undetermined significance; with architectural atypia	III. Atypia of Undetermined Significance or Follicular Lesion of Undetermined Significance	3.0 x 1.9 x 1.4 cm cm	TR4	4	2	2	0	0	0	TR5	5	2	2	0	0	3
93	40 yrs	Male	Benign follicular nodule with cystic degeneration	II. Benign	1.3 x 1.1 x 1.8 cm	TR5	5	2	2	3	0	0	TR5	5	2	2	3	0	0
94	27 yrs	Female	Benign follicular nodule with cystic degeneration	II. Benign	1.0 X 0.6 X 1.7 cm	TR5	5	2	2	0	0	3	TR5	5	2	2	0	0	3
95	59 yrs	Female	Chronic lymphocytic (Hashimoto) thyroiditis	II. Benign	1.2 x 1.1 cm	TR3	3	2	1	0	0	0	TR5	5	2	2	0	0	2
96	63 yrs	Female	Polymorphic lymphoid cells and scattered oncocytic (Hürthle) cells suggestive of lymphocytic thyroiditis in the proper clinical setting.	II. Benign	0.8 x 1 cm	TR4	4	2	2	0	0	1	TR5	5	2	2	0	2	1
97	50 yrs	Female	Benign follicular nodule with cystic degeneration	II. Benign	2.0 x 1.3 x 2.3 cm	TR4	4	2	2	0	0	1	TR5	5	2	1	0	2	3
98	54 yrs	Female	Chronic lymphocytic (Hashimoto) thyroiditis	III. Atypia of Undetermined Significance or Follicular Lesion of Undetermined Significance	1.2x1.2 cm	TR5	5	2	3	0	0	2	TR5	5	2	3	0	0	2
99	26 yrs	Female	Benign follicular nodule	II. Benign	0.7 X1.0X 1.3 cm	TR5	5	2	2	0	0	3	TR5	5	2	2	0	0	3
100	24 yrs	Female	Follicular lesion of undetermined significance; with architectural atypia.	III. Atypia of Undetermined Significance or Follicular Lesion of Undetermined Significance	0.7 x 0.7 cm	TR4	4	2	1	0	0	3	TR5	5	2	2	0	0	3
1	60	Male	N/A	I. Nondiagnostic or Unsatisfactory	0.4 x 0.4 x 0.5	TR1		0	0	0	0	1	TR4		2	2	0	0	1
2	52	Female	Follicular lesion of undetermined significance; with oncocytic (Hürthle) cells	III. Atypia of Undetermined Significance or Follicular Lesion of Undetermined Significance	1.30x1.03x1.16	TR4	4	2	2	0	0	1	TR4	4	2	2	0	0	1
3	45	Female	Follicular lesion of undetermined significance; with architectural atyp	III. Atypia of Undetermined Significance or Follicular Lesion of Undetermined Significance	1.05X1.21X.88	TR4	4	2	2	0	0	1	TR4	4	2	2	0	0	1
7	39	Female	Benign follicular no	II. Benign	1.93x1.60x1.47	TR3	3	2	1	0	0	0	TR4	4	1	1	0	0	3
17	51	Female	Benign follicular nodu	II. Benign	1.2x1.0x1.6	TR5	5	2	2	0	2	1	TR4	4	2	1	0	0	3
18	47	Female	Benign follicular nodule	II. Benign	2.7X2.5X2	TR3	3	2	1	0	0	0	TR4	4	2	2	0	0	0
19	59	Female	Benign follicular nodule	II. Benign	1.1X0.7	TR4	4	2	2	0	0	0	TR4	4	2	2	0	0	0
23	65	Male	N/A		0.8X2.8X1	TR4		2	1	0	0	2	TR4		2	1	0	0	2
24	52	Female	Benign follicular nodule with cystic degeneration	II. Benign	0.4X0.8X0.9	TR4	4	2	2	0	0	1	TR4	4	2	1	0	0	2
25	55	Female	Chronic lymphocytic (Hashimoto) thyroiditis	II. Benign	0.4X0.2X0.3	TR4	4	2	2	0	0	0	TR4	4	2	2	0	0	0
26	39	Female	Follicular neoplasm, oncocytic type	IV. Follicular Neoplasm or Suspicious for a Follicular Neoplasm	0.5x0.5x0.5	TR4	4	2	2	0	0	0	TR4	4	2	2	0	0	1
32	39	Female	Chronic lymphocytic (Hashimoto) thyroiditis	II. Benign	1.53X2.97X3.41	TR4	4	2	2	0	0	0	TR4	4	2	2	0	0	0
33	78	Female	N/A	I. Nondiagnostic or Unsatisfactory	1.1X0.9	TR4		2	3	0	0	0	TR4		2	2	0	0	0
34	69	Male	Benign follicular nodule	II. Benign	3.3X2.0X1.1	TR3	3	2	1	0	0	1	TR4	4	1	1	0	0	3
37	68	Female	Benign follicular nodule with cystic degeneration	II. Benign	4.8x2.2	TR4	4	2	1	0	0	1	TR4	4	2	1	0	0	1
40	59	Female	Papillary thyroid carcinoma	VI. Malignant	1.0X0.9X0.7	TR4	4	2	1	0	0	1	TR4	4	2	1	0	0	1
42	46	Female	Benign follicular nodule with cystic degeneration	II. Benign	0.77X0.71X0.48	TR4	4	2	1	0	0	2	TR4	4	2	1	0	0	2
43	35	Female	Follicular lesion of undetermined significance; with cytologic and architectural atypia.	III. Atypia of Undetermined Significance or Follicular Lesion of Undetermined Significance	1.4x1.5x1.2	TR4	4	2	2	0	0	3	TR4	4	2	2	0	0	2
46	43	Female	Suspicious for papillary thyroid carcinoma	V. Suspicious for Malignancy	1.4X1.1X1.0	TR4	4	2	2	0	0	0	TR4	4	2	3	0	0	0
47	63	Female	Benign follicular nodule	II. Benign	1.5X1.3X1.1	TR2	2	1	1	0	0	0	TR4	4	2	1	0	0	3
50	40	Female	Benign follicular nodule	II. Benign	2.6X2.2X2.3	TR3	3	2	1	0	0	0	TR4	4	2	1	0	0	1
51	51	Female	Benign follicular nodule	II. Benign	0.77x0.8x0.69	TR4	4	2	1	0	0	3	TR4	4	2	1	0	0	3
52	66	Female	Benign follicular nodule	II. Benign	0.7x0.8x1.1	TR4	4	2	1	0	0	3	TR4	4	2	1	0	0	3
56	37	Female	Benign follicular nodule with cystic degeneration	II. Benign	2X2	TR4	4	2	2	0	0	0	TR4	4	2	2	0	0	0
58	41	Female	Non-diagnostic due to insufficient cellularity	I. Nondiagnostic or Unsatisfactory	30X19X11	TR4	4	2	3	0	0	0	TR4	4	2	3	0	0	0
62	43	Female	Benign follicular nodule	II. Benign	10m	TR4	4	2	1	0	0	1	TR4	4	2	1	0	0	1
64	68	Female	Benign follicular nodule with cystic degeneration	II. Benign	1.13X1.16X0.9	TR4	4	1	2	0	0	3	TR4	4	2	1	0	0	3
66	53	Female	Non-diagnostic due to insufficient cellularity	I. Nondiagnostic or Unsatisfactory	1.8X0.9X0.9	TR4	4	2	2	0	0	0	TR4	4	2	2	0	0	1
68	61	Female	Follicular lesion of undetermined significance; with cytologic atypia	III. Atypia of Undetermined Significance or Follicular Lesion of Undetermined Significance	1.2X0.9X1.4	TR3	3	1	2	0	0	1	TR4	4	2	1	0	0	1
69	56	Female	Non-diagnostic due to insufficient cellularity	I. Nondiagnostic or Unsatisfactory	0.44X0.54X0.8	TR3	3	2	1	0	0	0	TR4	4	2	2	0	0	0
70	82	Female		I. Nondiagnostic or Unsatisfactory	1.2x1.2x1.1	TR4	4	2	2	0	0	0	TR4	4	2	2	0	0	0
71	68	Female	Non-Hodgkin lymphoma	VI. Malignant	2.2x1.53	TR4	4	2	2	0	0	0	TR4	4	2	2	0	0	0
72	65	Female	Benign follicular nodule	II. Benign	0.9x0.9x1	TR3	3	2	1	0	0	0	TR4	4	2	2	0	0	0
73	60	Female	Benign follicular nodule	II. Benign	2.7x1.3x1.4	TR4	4	2	2	0	0	1	TR4	4	2	2	0	0	1
76	42	Female	Benign follicular nodule	II. Benign	1.3X1.9X1.4	TR4	4	2	1	0	0	1	TR4	4	2	1	0	2	1
77	53	Female	Non-diagnostic due to insufficient cellularity	I. Nondiagnostic or Unsatisfactory	1.05X1.73X2.25	TR3	3	2	1	0	0	0	TR4	4	2	1	0	2	0
79	68	Female	Follicular lesion of undetermined significance; with architectural atypia	III. Atypia of Undetermined Significance or Follicular Lesion of Undetermined Significance	1.1X0.9X1.4	TR4	4	2	2	0	0	0	TR4	4	2	3	0	0	0
81	45	Female	Benign follicular nodule	II. Benign	1.2X0.8X1.6	TR4	4	2	2	0	0	0	TR4	4	2	2	0	0	0
82	58	Male	Interpretation of follicular cell atypia is hindered by clotting artifact with apparent cellular crowding	III. Atypia of Undetermined Significance or Follicular Lesion of Undetermined Significance	1.7X1.5X2.5	TR4	4	2	2	0	0	0	TR4	4	2	1	0	0	1
85	46	Female	Chronic lymphocytic (Hashimoto) thyroiditis	II. Benign	2.8X1.4X1.6	TR4	4	2	2	0	0	0	TR4	4	2	2	0	0	0
86	65	Female	Benign follicular nodule	II. Benign	2.4X2.2X0.2	TR4	4	1	2	0	2	0	TR4	4	1	2	0	0	1
87	50	Female	Follicular lesion of undetermined significance; with architectural atypia.	III. Atypia of Undetermined Significance or Follicular Lesion of Undetermined Significance	1.6X1.2X1	TR4	4	2	2	0	0	0	TR4	4	2	2	0	0	0
88	41	Female	Follicular lesion of undetermined significance; with cytologic atypia	III. Atypia of Undetermined Significance or Follicular Lesion of Undetermined Significance	2.1X1.9X1.2	TR4	4	2	1	0	0	1	TR4	4	2	1	0	0	3
89	41	Male	Follicular neoplasm, oncocytic type	IV. Follicular Neoplasm or Suspicious for a Follicular Neoplasm	2.5X1.7	TR4	4	2	2	0	0	0	TR4	4	2	2	0	0	0
90	40	Female	Follicular lesion of undetermined significance; with architectural atypia	III. Atypia of Undetermined Significance or Follicular Lesion of Undetermined Significance	1.6X1.06X1.05	TR4	4	2	1	0	0	3	TR4	4	2	1	0	0	2
92	40	Female	Follicular lesion of undetermined significance; with cytologic atypia.	III. Atypia of Undetermined Significance or Follicular Lesion of Undetermined Significance	1X1.3X0.9	TR4	4	2	2	0	0	2	TR4	4	2	2	0	0	2
95	95	Female	Follicular neoplasm	IV. Follicular Neoplasm or Suspicious for a Follicular Neoplasm	75x51x39	TR4	4	2	1	0	0	1	TR4	4	2	1	0	0	1
97	70	Male	Benign follicular nodule	II. Benign	2.8X1.5X0.8	TR4	4	2	1	0	0	1	TR4	4	2	1	0	0	3
98	67	Female	Follicular lesion of undetermined significance; with architectural atypia.	III. Atypia of Undetermined Significance or Follicular Lesion of Undetermined Significance	0.5X1X0.7	TR3	3	2	1	0	0	0	TR4	4	2	2	0	0	0
103	40	Female	Benign follicular nodule with cystic degeneration	II. Benign	4.1X2X1.7	TR4	4	2	2	0	0	0	TR4	4	2	2	0	0	0
106	45	Female	Benign follicular nodule	II. Benign	0.74X0.24X0.65	TR3	3	2	1	0	0	0	TR4	4	2	2	0	0	0
108	46	Male	Follicular lesion of undetermined significance; with architectural atypia.	III. Atypia of Undetermined Significance or Follicular Lesion of Undetermined Significance	4.2X3.6X2.5	TR3	3	1	1	0	0	1	TR4	4	1	1	0	2	1
111	48	Female	Benign follicular nodule with cystic degeneration	II. Benign	3.0X2.4X1.6	TR3	3	2	1	0	0	0	TR4	4	2	1	0	0	1
113	63	Male	Follicular lesion of undetermined significance; with architectural atypia.	III. Atypia of Undetermined Significance or Follicular Lesion of Undetermined Significance	1.3X1.3X1.1	TR3	3	2	1	0	0	0	TR4	4	2	1	3	0	0
115	59	Female	A more prominent than usual population of microfollicles is seen in moderately or markedly cellular aspirate.	III. Atypia of Undetermined Significance or Follicular Lesion of Undetermined Significance	1.0X0.7X1.6	TR4	4	2	1	0	0	3	TR3	3	2	1	0	0	0
116	27	Female	Benign follicular nodule	II. Benign	1.3X1.1X1.8	TR4	4	1	2	0	0	3	TR4	4	1	2	0	0	3
118	38	Female	Benign follicular nodule with cystic degeneration	II. Benign	3.4x2.9x1.6	TR2	2	1	1	0	0	0	TR4	4	1	1	0	0	3
119	49	Male	Benign follicular nodule	II. Benign	2.1X3.1X2	TR4	4	2	2	0	0	0	TR4	4	2	2	0	0	2
121	40	Female	Benign follicular nodule	II. Benign	7x4x5	TR3	3	1	1	0	0	1	TR4	4	2	1	0	0	1
122	31	Female	Benign follicular nodule	II. Benign	1.1X0.9X0.7	TR4	4	2	2	0	0	0	TR4	4	2	2	0	0	0
123	38	Female	Benign follicular nodule with cystic degeneration	II. Benign	9X9X6	TR4	4	2	3	0	0	1	TR4	4	2	3	0	0	1
124	43	Male	Benign follicular nodule with cystic degeneration	II. Benign	2.1x2.4x2.9	TR3	3	2	1	0	0	0	TR4	4	2	1	0	0	3
125	42	Female	enign follicular nodule	II. Benign	1.4X1.2X2.1	TR3	3	2	1	0	0	2	TR4	4	2	1	0	0	2
127	68	Male	Benign follicular nodule	II. Benign	0.3X0.4X0.8	TR4	4	2	2	0	0	0	TR4	4	2	2	0	0	0
129	41	Female	Benign follicular nodule	II. Benign	1.3X1.2X0.8	TR4	4	2	2	0	0	0	TR4	4	2	2	0	0	0
130	33	Female	Non-diagnostic due to insufficient cellularity	I. Nondiagnostic or Unsatisfactory	2.5X3.1X3.6	TR4	4	1	2	0	2	0	TR4	4	1	1	0	0	2
131	42	Female	Follicular lesion of undetermined significance; with cytologic and architectural atypia.	III. Atypia of Undetermined Significance or Follicular Lesion of Undetermined Significance	1.8X1.1X1.5	TR4	4	2	1	0	0	2	TR4	4	2	2	0	0	2
132	51	Female	Benign follicular nodule with cystic degeneration	II. Benign	3X1.8X3	TR2	2	1	1	0	0	0	TR4	4	2	2	0	0	0
133	78	Female	Lymphocytic (Hashimoto's) thyroiditis	II. Benign	1.5X0.7X0.7	TR3	3	2	1	0	0	0	TR4	4	2	1	0	0	1
138	55	Female	Benign follicular nodule	II. Benign	1.4X1X1.2	TR4	4	2	1	0	2	1	TR4	4	2	1	0	0	1
139	57	Female	Benign follicular nodule	II. Benign	0.5X0.5X0.6	TR4	4	2	2	0	0	0	TR4	4	2	2	0	0	1

## Sheet: Sheet2
Bethesda	Composition	Echogenicity	Shape	Margin	Echogenic foci	TIRADS score
NA	Cystic or almost completely cystic 0 points	Anechoic 0 points	Wider-than-tall 0 points	Smooth 0 points	None or large comet-tail artifacts 0 points	TR1
I. Nondiagnostic or Unsatisfactory	Spongiform 0 points	Hyperechoic or isoechoic 1 point	Taller-than-wide 3 points	Ill-defined 0 points	Macrocalcifications 1 point	TR2
II. Benign	Mixed cystic and solid 1 point	Hypoechoic 2 points		Lobulated or irregular 2 points	Peripheral (rim) calcifications 2 points	TR3
III. Atypia of Undetermined Significance or Follicular Lesion of Undetermined Significance	Solid or almost completely solid 2 points	Very hypoechoic 3 points		Extra-thyroidal extension 3 points	Punctate echogenic foci 3 points	TR4
IV. Follicular Neoplasm or Suspicious for a Follicular Neoplasm	Composition cannot be determined 2 points	Echogenicity cannot be determined 1 point		Margin cannot be determined 0 points		TR5
V. Suspicious for Malignancy
VI. Malignant
			Composition 0,1,2
			Echogenicity 0,1,2,3
			Shape 0,3
			Margin 0,2,3
			foci 0,1,2,3
